# Supplementary material for: Integrating cotyledon-based virus-induced gene silencing with visual marker promises a rapid, highly effective validation of gene functions in Nepeta cataria
Source: Front Plant Sci. 2025 Jan 21;15:1514614. doi: 10.3389/fpls.2024.1514614 (PMC11790630; doi:10.3389/fpls.2024.1514614)
Supplement: Supplementary Data Sheet 2 — Primers for vector construction and qRT-PCR analysis. [file DataSheet2.xlsx]

## Sheet: Sheet1
Name	Sequence	Purpose
NeChlH-F-EcoRI	CTTAGATTCTGTGAGTAAGGTTACCGGCCCTCAAATTGTGAGCTCT	Vector construction
NeChlH-R-BamHI	CTCGAGACGCGTGAGCTCGGTACCGATCACTTCCTCTGTAGATATCTTCA	Vector construction
NcGES-XhoI-F	CGGTACCGAGCTCACGCGTCTCATTTCCCGATCGCTTCCC	Vector construction
NcGES-SmaI-R	TTTAATGTCTTCGGGACATGCCCGCAGAGCAGTGGTGAAGAGG	Vector construction
NcG8H-XhoI-F	CGGTACCGAGCTCACGCGTCAAGCATGACCTCGCCTTCTC	Vector construction
NcG8H-SmaI-R	TTTAATGTCTTCGGGACATGCCCTGGTGTTGGAGAGCGAGTTC	Vector construction
G8H-F	CATACCGCATCTGCCATATC	qRT-PCR
G8H-R	AATCTTTCCCCCTCAACCC	qRT-PCR
GES-F	TGTAACCGACCAAAACGCC	qRT-PCR
GES-R	CTCCCCATTCAAATCTTTCCAC	qRT-PCR
ChlH-F	ACGCCTCMGGCTCATACT	qRT-PCR
ChlH-R	GCTTCTTCCCGTCYTTCC	qRT-PCR
UBQ	GAGGATGGGAGAACCTTGGC	qRT-PCR
UBQ	CTCAAACGCAGCACCAGATG	qRT-PCR
